# Supplementary material for: Validation of a batch cultivation protocol for fecal microbiota of Kenyan infants
Source: BMC Microbiol. 2023 Jul 4;23:174. doi: 10.1186/s12866-023-02915-9 (PMC10318780; doi:10.1186/s12866-023-02915-9)
Supplement: Supplementary file 2 — Supplementary Material 2 [file 12866_2023_2915_MOESM2_ESM.xlsx]

## Sheet: Supplemental Table 2
Variable	Beta diversity metric	PERMANOVA (R2; p-value)	Multivariate Dispersion Test (p-value)
Infant	binary Jaccard	0.81171; 0.000999	0.033
	weighted Jaccard	0.77736; 0.000999	0.874
Source	binary Jaccard	0.03127; 0.8771	0.82
	weighted Jaccard	0.09158; 0.2378	0.151
