# Supplementary material for: Validation of a batch cultivation protocol for fecal microbiota of Kenyan infants
Source: BMC Microbiol. 2023 Jul 4;23:174. doi: 10.1186/s12866-023-02915-9 (PMC10318780; doi:10.1186/s12866-023-02915-9)
Supplement: Supplementary file 4 — Supplementary Material 4 [file 12866_2023_2915_MOESM4_ESM.xlsx]

## Sheet: Supplemental Table 3
Infant	Initial pH	Final pH	Delta pH
01	7.6	6.3	1.4
02	7.6	6.3	1.4
03	7.6	6.2	1.5
04	7.6	6.4	1.3
05	7.6	6.3	1.4
06	7.6	6.4	1.4
07	6.9	6.0	0.9
08	6.9	5.8	1.1
09	6.9	5.7	1.2
10	6.9	5.9	1.0
