# Supplementary material for: Validation of a batch cultivation protocol for fecal microbiota of Kenyan infants
Source: BMC Microbiol. 2023 Jul 4;23:174. doi: 10.1186/s12866-023-02915-9 (PMC10318780; doi:10.1186/s12866-023-02915-9)
Supplement: Supplementary file 7 — Supplementary Material 7 [file 12866_2023_2915_MOESM7_ESM.xlsx]

## Sheet: Supplemental Table 4
Infant	Feces (16S gene copies/mL)	Inoculated (16S gene copies/mL)	Fermentation (16S gene copies/mL)	Fold increase Fermentation vs Inoculated
01	3.7502e+10	7.5004e+07	1.07105e+10	142.799
02	1.04704e+11	2.09408e+08	39091756875	186.678
03	3.90348e+10	7.80696e+07	2.99997e+10	384.269
04	2.53855e+10	5.07711e+07	14592086250	287.409
05	1.20286e+10	2.40573e+07	23379907500	971.843
06	8.41475e+09	1.68295e+07	2.68478e+10	1595.28
07	5.92999e+10	1.186e+08	18402585000	155.165
08	8.23015e+09	1.64603e+07	1.52553e+10	926.792
09	7.12546e+10	1.42509e+08	24930420000	174.939
10	2.70132e+10	5.40264e+07	1.76223e+10	326.18
